# Supplementary material for: Regression with Highly Correlated Predictors: Variable Omission Is Not the Solution
Source: Int J Environ Res Public Health. 2021 Apr 17;18(8):4259. doi: 10.3390/ijerph18084259 (PMC8073086; doi:10.3390/ijerph18084259)
Supplement: Supplementary file 1 [file ijerph-18-04259-s001.zip]

Archive with 2 entries (2 files):
- Paper___Climate_Change_SuppM1_V10.pdf
- Paper___Climate_Change_SuppM2_V10.pdf
